# Supplementary material for: Salix transect of Europe: records of willow-associated weevils (Coleoptera: Curculionoidea) from Greece to Arctic Norway, with insights from DNA barcoding
Source: Biodivers Data J. 2020 Jun 3;8:e52881. doi: 10.3897/BDJ.8.e52881 (PMC7286951; doi:10.3897/BDJ.8.e52881)
Supplement: Supplementary material 1 — Salix transect of Europe records of willow-associated weevils [file bdj-08-e52881-s001.txt]

occurrenceID	basisOfRecord	recordedBy	individualCount	lifeStage	samplingProtocol	eventDate	locationID	country	minimumElevationInMeters	maximumElevationInMeters	decimalLatitude	decimalLongitude	geodeticDatum	identifiedBy	dateIdentified	scientificName	identificationQualifier	verbatimTaxonRank	taxonRank
A0001	PreservedSpecimen	Percy et al.	8	adult	sweep net	2015-04-21	Site 1	Greece	30	40	38.80007	22.4629	WGS84	Canty, Roy	2016	Phyllobius oblongus (Linnaeus, 1758)			species
A0002	PreservedSpecimen	Percy et al.	7	adult	sweep net	2015-04-21	Site 1	Greece	30	40	38.80007	22.4629	WGS84	Canty, Roy	2016	Polydrusus prasinus (Olivier, 1790)			species
A0003	PreservedSpecimen	Percy et al.	1	adult	sweep net	2015-04-21	Site 2	Greece	30	40	38.902	22.31015	WGS84	Canty, Roy	2016	Tachyerges stigma Germar, 1821			species
A0004	PreservedSpecimen	Percy et al.	7	adult	sweep net	2015-04-21	Site 2	Greece	30	40	38.902	22.31015	WGS84	Canty, Roy	2016	Phyllobius oblongus (Linnaeus, 1758)			species
A0005	PreservedSpecimen	Percy et al.	1	adult	sweep net	2015-04-21	Site 2	Greece	30	40	38.902	22.31015	WGS84	Canty, Roy	2016	Polydrusus prasinus (Olivier, 1790)			species
A0006	PreservedSpecimen	Percy et al.	1	adult	sweep net	2015-04-22	Site 3	Greece	170	180	39.306694	22.528323	WGS84	Canty, Roy	2016	Phyllobius oblongus (Linnaeus, 1758)			species
A0007	PreservedSpecimen	Percy et al.	1	adult	sweep net	2015-04-22	Site 3	Greece	170	180	39.306694	22.528323	WGS84	Canty, Roy	2016	Polydrusus prasinus (Olivier, 1790)			species
A0008	PreservedSpecimen	Percy et al.	1	adult	sweep net	2015-04-22	Site 3	Greece	170	180	39.306694	22.528323	WGS84	Canty, Roy	2016	Phyllobius viridicollis (Fabricius, 1801)			species
A0009	PreservedSpecimen	Percy et al.	1	adult	sweep net	2015-04-22	Site 4	Greece	530	540	40.032685	22.175437	WGS84	Canty, Roy	2016	Phyllobius oblongus (Linnaeus, 1758)			species
A0010	PreservedSpecimen	Percy et al.	1	adult	sweep net	2015-04-22	Site 4	Greece	530	540	40.032685	22.175437	WGS84	Canty, Roy	2016	Archarius salicivorus (Paykull, 1792)			species
A0011	PreservedSpecimen	Percy et al.	1	adult	sweep net	2015-04-23	Site 5	Greece	25	35	41.113317	23.273893	WGS84	Canty, Roy	2016	Tachyerges stigma Germar, 1821			species
A0012	PreservedSpecimen	Percy et al.	3	adult	sweep net	2015-04-23	Site 6	Bulgaria	85	95	41.412468	23.318609	WGS84	Canty, Roy	2016	Tachyerges stigma Germar, 1821			species
A0013	PreservedSpecimen	Percy et al.	1	adult	sweep net	2015-04-23	Site 6	Bulgaria	85	95	41.412468	23.318609	WGS84	Canty, Roy	2016	Temnocerus tomentosus (Gyllenhal, 1839)			species
A0014	PreservedSpecimen	Percy et al.	1	adult	sweep net	2015-04-23	Site 6	Bulgaria	85	95	41.412468	23.318609	WGS84	Canty, Roy	2016	Byctiscus betulae (Linnaeus, 1758)			species
A0015	PreservedSpecimen	Percy et al.	1	adult	sweep net	2015-04-23	Site 6	Bulgaria	85	95	41.412468	23.318609	WGS84	Canty, Roy	2016	Dorytomus tremulae (Fabricius, 1787)	cf. tremulae		species
A0016	PreservedSpecimen	Percy et al.	7	adult	sweep net	2015-04-24	Site 7	Bulgaria	390	400	42.165622	22.998141	WGS84	Canty, Roy	2016	Acalyptus carpini Fabricius, 1792			species
A0017	PreservedSpecimen	Percy et al.	1	adult	sweep net	2015-04-24	Site 7	Bulgaria	390	400	42.165622	22.998141	WGS84	Canty, Roy	2016	Melanapion minimum (Herbst, 1797)			species
A0018	PreservedSpecimen	Percy et al.	2	adult	sweep net	2015-04-24	Site 7	Bulgaria	390	400	42.165622	22.998141	WGS84	Canty, Roy	2016	Archarius salicivorus (Paykull, 1792)			species
A0019	PreservedSpecimen	Percy et al.	1	adult	sweep net	2015-04-24	Site 7	Bulgaria	390	400	42.165622	22.998141	WGS84	Canty, Roy	2016	Ellescus bipunctatus (Linnaeus, 1758)			species
A0020	PreservedSpecimen	Percy et al.	1	adult	sweep net	2015-04-24	Site 7	Bulgaria	390	400	42.165622	22.998141	WGS84	Canty, Roy	2016	Protapion schoenherri (Boheman, 1839)			species
A0021	PreservedSpecimen	Percy et al.	1	adult	sweep net	2015-04-24	Site 7	Bulgaria	390	400	42.165622	22.998141	WGS84	Canty, Roy	2016	Protapion varipes (Germar, 1817)			species
A0022	PreservedSpecimen	Percy et al.	4	adult	sweep net	2015-04-24	Site 8	Bulgaria	335	345	42.923989	23.810563	WGS84	Canty, Roy	2016	Acalyptus carpini Fabricius, 1792			species
A0023	PreservedSpecimen	Percy et al.	1	adult	sweep net	2015-04-24	Site 8	Bulgaria	335	345	42.923989	23.810563	WGS84	Canty, Roy	2016	Phyllobius oblongus (Linnaeus, 1758)			species
A0024	PreservedSpecimen	Percy et al.	1	adult	sweep net	2015-04-24	Site 8	Bulgaria	335	345	42.923989	23.810563	WGS84	Canty, Roy	2016	Tachyerges pseudostigma (Tempère, 1982)			species
A0025	PreservedSpecimen	Percy et al.	21	adult	sweep net	2015-04-24	Site 8	Bulgaria	335	345	42.923989	23.810563	WGS84	Canty, Roy	2016	Isochnus sequensi (Stierlin, 1894)			species
A0026	PreservedSpecimen	Percy et al.	3	adult	sweep net	2015-04-24	Site 8	Bulgaria	335	345	42.923989	23.810563	WGS84	Canty, Roy	2016	Phyllobius glaucus (Scopoli, 1763)			species
A0027	PreservedSpecimen	Percy et al.	1	adult	sweep net	2015-04-24	Site 8	Bulgaria	335	345	42.923989	23.810563	WGS84	Canty, Roy	2016	Protapion fulvipes (Geoffroy in Fourcroy, 1785)	cf. fulvipes		species
A0028	PreservedSpecimen	Percy et al.	1	adult	sweep net	2015-04-24	Site 8	Bulgaria	335	345	42.923989	23.810563	WGS84	Canty, Roy	2016	Ceutorhynchus assimilis (Paykull, 1792)	cf. assimilis		species
A0029	PreservedSpecimen	Percy et al.	1	adult	sweep net	2015-04-24	Site 8	Bulgaria	335	345	42.923989	23.810563	WGS84	Canty, Roy	2016	Dissoleucas niveirostris (Fabricius, 1798)			species
A0030	PreservedSpecimen	Percy et al.	3	adult	sweep net	2015-04-25	Site 10	Romania	75	85	44.260343	23.786781	WGS84	Canty, Roy	2016	Phyllobius oblongus (Linnaeus, 1758)			species
A0031	PreservedSpecimen	Percy et al.	20	adult	sweep net	2015-04-25	Site 10	Romania	75	85	44.260343	23.786781	WGS84	Canty, Roy	2016	Polydrusus pterygomalis Boheman, 1840	cf. pterygomalis		species
A0032	PreservedSpecimen	Percy et al.	9	adult	sweep net	2015-04-25	Site 11	Romania	170	180	44.961981	23.190337	WGS84	Canty, Roy	2016	Acalyptus carpini Fabricius, 1792			species
A0033	PreservedSpecimen	Percy et al.	2	adult	sweep net	2015-04-25	Site 11	Romania	170	180	44.961981	23.190337	WGS84	Canty, Roy	2016	Phyllobius maculicornis Germar, 1824			species
A0034	PreservedSpecimen	Percy et al.	2	adult	sweep net	2015-04-25	Site 11	Romania	170	180	44.961981	23.190337	WGS84	Canty, Roy	2016	Melanapion minimum (Herbst, 1797)			species
A0035	PreservedSpecimen	Percy et al.	5	adult	sweep net	2015-04-25	Site 11	Romania	170	180	44.961981	23.190337	WGS84	Canty, Roy	2016	Phyllobius pyri (Linnaeus, 1758)	cf. pyri		species
A0036	PreservedSpecimen	Percy et al.	3	adult	sweep net	2015-04-25	Site 11	Romania	170	180	44.961981	23.190337	WGS84	Canty, Roy	2016	Archarius salicivorus (Paykull, 1792)			species
A0037	PreservedSpecimen	Percy et al.	1	adult	sweep net	2015-04-25	Site 11	Romania	170	180	44.961981	23.190337	WGS84	Canty, Roy	2016	Archarius crux (Fabricius, 1776)			species
A0038	PreservedSpecimen	Percy et al.	2	adult	sweep net	2015-04-25	Site 11	Romania	170	180	44.961981	23.190337	WGS84	Canty, Roy	2016	Tachyerges pseudostigma (Tempère, 1982)			species
A0039	PreservedSpecimen	Percy et al.	1	adult	sweep net	2015-04-25	Site 11	Romania	170	180	44.961981	23.190337	WGS84	Canty, Roy	2016	Tachyerges salicis (Linnaeus, 1758)			species
A0040	PreservedSpecimen	Percy et al.	2	adult	sweep net	2015-04-25	Site 11	Romania	170	180	44.961981	23.190337	WGS84	Canty, Roy	2016	Protapion fulvipes (Geoffroy in Fourcroy, 1785)	cf. fulvipes		species
A0041	PreservedSpecimen	Percy et al.	2	adult	sweep net	2015-04-25	Site 11	Romania	170	180	44.961981	23.190337	WGS84	Canty, Roy	2016	Protapion schoenherri (Boheman, 1839)			species
A0042	PreservedSpecimen	Percy et al.	1	adult	sweep net	2015-04-25	Site 11	Romania	170	180	44.961981	23.190337	WGS84	Canty, Roy	2016	Scolytinae	sp.	subfamily
A0043	PreservedSpecimen	Percy et al.	1	adult	sweep net	2015-04-25	Site 11	Romania	170	180	44.961981	23.190337	WGS84	Canty, Roy	2016	Isochnus populicola (Silfverberg, 1977)			species
A0044	PreservedSpecimen	Percy et al.	1	adult	sweep net	2015-04-25	Site 11	Romania	170	180	44.961981	23.190337	WGS84	Canty, Roy	2016	Betulapion	sp.	genus
A0045	PreservedSpecimen	Percy et al.	1	adult	sweep net	2015-04-25	Site 11	Romania	170	180	44.961981	23.190337	WGS84	Canty, Roy	2016	Stenopterapion	sp.	genus
A0046	PreservedSpecimen	Percy et al.	4	adult	sweep net	2015-04-26	Site 12	Romania	550	560	45.510676	22.737225	WGS84	Canty, Roy	2016	Acalyptus carpini Fabricius, 1792			species
A0047	PreservedSpecimen	Percy et al.	1	adult	sweep net	2015-04-26	Site 12	Romania	550	560	45.510676	22.737225	WGS84	Canty, Roy	2016	Tachyerges stigma Germar, 1821			species
A0048	PreservedSpecimen	Percy et al.	1	adult	sweep net	2015-04-26	Site 12	Romania	550	560	45.510676	22.737225	WGS84	Canty, Roy	2016	Phyllobius oblongus (Linnaeus, 1758)			species
A0049	PreservedSpecimen	Percy et al.	6	adult	sweep net	2015-04-26	Site 12	Romania	550	560	45.510676	22.737225	WGS84	Canty, Roy	2016	Phyllobius pyri (Linnaeus, 1758)	cf. pyri		species
A0050	PreservedSpecimen	Percy et al.	2	adult	sweep net	2015-04-26	Site 12	Romania	550	560	45.510676	22.737225	WGS84	Canty, Roy	2016	Archarius crux (Fabricius, 1776)			species
A0051	PreservedSpecimen	Percy et al.	1	adult	sweep net	2015-04-26	Site 12	Romania	550	560	45.510676	22.737225	WGS84	Canty, Roy	2016	Ellescus bipunctatus (Linnaeus, 1758)			species
A0052	PreservedSpecimen	Percy et al.	6	adult	sweep net	2015-04-26	Site 12	Romania	550	560	45.510676	22.737225	WGS84	Canty, Roy	2016	Dorytomus taeniatus (Fabricius, 1781)			species
A0053	PreservedSpecimen	Percy et al.	1	adult	sweep net	2015-04-26	Site 12	Romania	550	560	45.510676	22.737225	WGS84	Canty, Roy	2016	Tachyerges decoratus (Germar, 1821)			species
A0054	PreservedSpecimen	Percy et al.	1	adult	sweep net	2015-04-26	Site 12	Romania	550	560	45.510676	22.737225	WGS84	Canty, Roy	2016	Deporaus mannerheimi (Hummel, 1823)	cf. mannerheimi		species
A0055	PreservedSpecimen	Percy et al.	1	adult	sweep net	2015-04-26	Site 12	Romania	550	560	45.510676	22.737225	WGS84	Canty, Roy	2016	Lepyrus palustris (Scopoli, 1763)			species
A0056	PreservedSpecimen	Percy et al.	2	adult	sweep net	2015-04-26	Site 13	Romania	100	110	46.518504	21.512839	WGS84	Canty, Roy	2016	Archarius crux (Fabricius, 1776)			species
A0057	PreservedSpecimen	Percy et al.	1	adult	sweep net	2015-04-26	Site 13	Romania	100	110	46.518504	21.512839	WGS84	Canty, Roy	2016	Polydrusus flavipes (De Geer, 1775)			species
A0058	PreservedSpecimen	Percy et al.	1	adult	sweep net	2015-04-26	Site 13	Romania	100	110	46.518504	21.512839	WGS84	Canty, Roy	2016	Phyllobius glaucus (Scopoli, 1763)			species
A0059	PreservedSpecimen	Percy et al.	1	adult	sweep net	2015-04-26	Site 13	Romania	100	110	46.518504	21.512839	WGS84	Canty, Roy	2016	Protapion	sp.	genus
A0060	PreservedSpecimen	Percy et al.	3	adult	sweep net	2015-04-27	Site 14	Hungary	90	100	46.700744	21.31268	WGS84	Canty, Roy	2016	Phyllobius oblongus (Linnaeus, 1758)			species
A0061	PreservedSpecimen	Percy et al.	1	adult	sweep net	2015-04-27	Site 14	Hungary	90	100	46.700744	21.31268	WGS84	Canty, Roy	2016	Archarius salicivorus (Paykull, 1792)			species
A0062	PreservedSpecimen	Percy et al.	1	adult	sweep net	2015-04-27	Site 14	Hungary	90	100	46.700744	21.31268	WGS84	Canty, Roy	2016	Isochnus sequensi (Stierlin, 1894)			species
A0063	PreservedSpecimen	Percy et al.	15	adult	sweep net	2015-04-27	Site 14	Hungary	90	100	46.700744	21.31268	WGS84	Canty, Roy	2016	Acalyptus carpini Fabricius, 1792			species
A0064	PreservedSpecimen	Percy et al.	1	adult	sweep net	2015-04-27	Site 15	Hungary	90	100	47.665648	21.261768	WGS84	Canty, Roy	2016	Acalyptus carpini Fabricius, 1792			species
A0065	PreservedSpecimen	Percy et al.	4	adult	sweep net	2015-04-27	Site 15	Hungary	90	100	47.665648	21.261768	WGS84	Canty, Roy	2016	Phyllobius oblongus (Linnaeus, 1758)			species
A0066	PreservedSpecimen	Percy et al.	1	adult	sweep net	2015-04-27	Site 15	Hungary	90	100	47.665648	21.261768	WGS84	Canty, Roy	2016	Phyllobius maculicornis Germar, 1824			species
A0067	PreservedSpecimen	Percy et al.	2	adult	sweep net	2015-04-27	Site 15	Hungary	90	100	47.665648	21.261768	WGS84	Canty, Roy	2016	Phyllobius pyri (Linnaeus, 1758)	cf. pyri		species
A0068	PreservedSpecimen	Percy et al.	1	adult	sweep net	2015-04-27	Site 15	Hungary	90	100	47.665648	21.261768	WGS84	Canty, Roy	2016	Archarius salicivorus (Paykull, 1792)			species
A0069	PreservedSpecimen	Percy et al.	1	adult	sweep net	2015-04-27	Site 15	Hungary	90	100	47.665648	21.261768	WGS84	Canty, Roy	2016	Dorytomas rufatus (Bedel, 1888)			species
A0070	PreservedSpecimen	Percy et al.	1	adult	sweep net	2015-04-27	Site 15	Hungary	90	100	47.665648	21.261768	WGS84	Canty, Roy	2016	Tanymecus	sp.	genus
A0071	PreservedSpecimen	Percy et al.	1	adult	sweep net	2015-04-27	Site 15	Hungary	90	100	47.665648	21.261768	WGS84	Canty, Roy	2016	Nanophyes marmoratus (Goeze, 1777)	cf. marmoratus		species
A0072	PreservedSpecimen	Percy et al.	1	adult	sweep net	2015-04-27	Site 15	Hungary	90	100	47.665648	21.261768	WGS84	Canty, Roy	2016	Phyllobius thalassinus Gyllenhal, 1834			species
A0073	PreservedSpecimen	Percy et al.	2	adult	sweep net	2015-04-28	Site 16	Hungary	145	155	48.374291	20.725264	WGS84	Canty, Roy	2016	Acalyptus carpini Fabricius, 1792			species
A0074	PreservedSpecimen	Percy et al.	1	adult	sweep net	2015-04-28	Site 16	Hungary	145	155	48.374291	20.725264	WGS84	Canty, Roy	2016	Phyllobius oblongus (Linnaeus, 1758)			species
A0075	PreservedSpecimen	Percy et al.	2	adult	sweep net	2015-04-28	Site 16	Hungary	145	155	48.374291	20.725264	WGS84	Canty, Roy	2016	Melanapion minimum (Herbst, 1797)			species
A0076	PreservedSpecimen	Percy et al.	1	adult	sweep net	2015-04-28	Site 16	Hungary	145	155	48.374291	20.725264	WGS84	Canty, Roy	2016	Phyllobius pyri (Linnaeus, 1758)	cf. pyri		species
A0077	PreservedSpecimen	Percy et al.	1	adult	sweep net	2015-04-28	Site 16	Hungary	145	155	48.374291	20.725264	WGS84	Canty, Roy	2016	Archarius salicivorus (Paykull, 1792)			species
A0078	PreservedSpecimen	Percy et al.	1	adult	sweep net	2015-04-28	Site 16	Hungary	145	155	48.374291	20.725264	WGS84	Canty, Roy	2016	Tachyerges pseudostigma (Tempère, 1982)			species
A0079	PreservedSpecimen	Percy et al.	1	adult	sweep net	2015-04-28	Site 16	Hungary	145	155	48.374291	20.725264	WGS84	Canty, Roy	2016	Tachyerges salicis (Linnaeus, 1758)			species
A0080	PreservedSpecimen	Percy et al.	1	adult	sweep net	2015-04-28	Site 16	Hungary	145	155	48.374291	20.725264	WGS84	Canty, Roy	2016	Anthonomus conspersus Desbrochers, 1868	cf. conspersus		species
A0081	PreservedSpecimen	Percy et al.	1	adult	sweep net	2015-04-28	Site 16	Hungary	145	155	48.374291	20.725264	WGS84	Canty, Roy	2016	Neocoenorrhinus aeneovirens (Marsham, 1802)	cf. aeneovirens		species
A0082	PreservedSpecimen	Percy et al.	27	adult	sweep net	2015-04-28	Site 17	Poland	380	390	49.463447	21.697255	WGS84	Canty, Roy	2016	Acalyptus carpini Fabricius, 1792			species
A0083	PreservedSpecimen	Percy et al.	4	adult	sweep net	2015-04-28	Site 17	Poland	380	390	49.463447	21.697255	WGS84	Canty, Roy	2016	Melanapion minimum (Herbst, 1797)			species
A0084	PreservedSpecimen	Percy et al.	2	adult	sweep net	2015-04-28	Site 17	Poland	380	390	49.463447	21.697255	WGS84	Canty, Roy	2016	Phyllobius pyri (Linnaeus, 1758)	cf. pyri		species
A0085	PreservedSpecimen	Percy et al.	1	adult	sweep net	2015-04-28	Site 17	Poland	380	390	49.463447	21.697255	WGS84	Canty, Roy	2016	Archarius salicivorus (Paykull, 1792)			species
A0086	PreservedSpecimen	Percy et al.	2	adult	sweep net	2015-04-28	Site 17	Poland	380	390	49.463447	21.697255	WGS84	Canty, Roy	2016	Archarius crux (Fabricius, 1776)			species
A0087	PreservedSpecimen	Percy et al.	2	adult	sweep net	2015-04-28	Site 17	Poland	380	390	49.463447	21.697255	WGS84	Canty, Roy	2016	Tachyerges decoratus (Germar, 1821)			species
A0088	PreservedSpecimen	Percy et al.	1	adult	sweep net	2015-04-28	Site 17	Poland	380	390	49.463447	21.697255	WGS84	Canty, Roy	2016	Dorytomus salicinus (Gyllenhal, 1827)	cf. salicinus		species
A0089	PreservedSpecimen	Percy et al.	9	adult	sweep net	2015-04-28	Site 17	Poland	380	390	49.463447	21.697255	WGS84	Canty, Roy	2016	Ellescus scanius (Paykull, 1792)	cf. scanius		species
A0090	PreservedSpecimen	Percy et al.	1	adult	sweep net	2015-04-28	Site 17	Poland	380	390	49.463447	21.697255	WGS84	Canty, Roy	2016	Dorytomus dejeani Faust, 1882	cf. dejeani		species
A0091	PreservedSpecimen	Percy et al.	1	adult	sweep net	2015-04-28	Site 17	Poland	380	390	49.463447	21.697255	WGS84	Canty, Roy	2016	Protapion	sp.	genus
A0092	PreservedSpecimen	Percy et al.	1	adult	sweep net	2015-04-28	Site 17	Poland	380	390	49.463447	21.697255	WGS84	Canty, Roy	2016	Polydrusus impar Des Gozis, 1882			species
A0093	PreservedSpecimen	Percy et al.	4	adult	sweep net	2015-04-29	Site 18	Poland	150	160	50.470234	22.238372	WGS84	Canty, Roy	2016	Melanapion minimum (Herbst, 1797)			species
A0094	PreservedSpecimen	Percy et al.	2	adult	sweep net	2015-04-29	Site 18	Poland	150	160	50.470234	22.238372	WGS84	Canty, Roy	2016	Tachyerges pseudostigma (Tempère, 1982)			species
A0095	PreservedSpecimen	Percy et al.	2	adult	sweep net	2015-04-29	Site 18	Poland	150	160	50.470234	22.238372	WGS84	Canty, Roy	2016	Dorytomus taeniatus (Fabricius, 1781)			species
A0096	PreservedSpecimen	Percy et al.	1	adult	sweep net	2015-04-29	Site 19	Poland	135	145	50.673994	21.823391	WGS84	Canty, Roy	2016	Acalyptus carpini Fabricius, 1792			species
A0097	PreservedSpecimen	Percy et al.	2	adult	sweep net	2015-04-29	Site 19	Poland	135	145	50.673994	21.823391	WGS84	Canty, Roy	2016	Phyllobius pyri (Linnaeus, 1758)	cf. pyri		species
A0098	PreservedSpecimen	Percy et al.	1	adult	sweep net	2015-04-29	Site 19	Poland	135	145	50.673994	21.823391	WGS84	Canty, Roy	2016	Isochnus angustifrons (West, 1916)	cf. angustifrons		species
A0099	PreservedSpecimen	Percy et al.	6	adult	sweep net	2015-04-30	Site 20	Poland	95	105	51.775039	21.1971	WGS84	Canty, Roy	2016	Acalyptus carpini Fabricius, 1792			species
A0100	PreservedSpecimen	Percy et al.	2	adult	sweep net	2015-04-30	Site 20	Poland	95	105	51.775039	21.1971	WGS84	Canty, Roy	2016	Melanapion minimum (Herbst, 1797)			species
A0101	PreservedSpecimen	Percy et al.	1	adult	sweep net	2015-04-30	Site 20	Poland	95	105	51.775039	21.1971	WGS84	Canty, Roy	2016	Rhamphus pulicarius (Herbst, 1795)			species
A0102	PreservedSpecimen	Percy et al.	1	adult	sweep net	2015-04-30	Site 20	Poland	95	105	51.775039	21.1971	WGS84	Canty, Roy	2016	Archarius crux (Fabricius, 1776)			species
A0103	PreservedSpecimen	Percy et al.	1	adult	sweep net	2015-04-30	Site 20	Poland	95	105	51.775039	21.1971	WGS84	Canty, Roy	2016	Temnocerus tomentosus (Gyllenhal, 1839)			species
A0104	PreservedSpecimen	Percy et al.	1	adult	sweep net	2015-04-30	Site 20	Poland	95	105	51.775039	21.1971	WGS84	Canty, Roy	2016	Polydrusus flavipes (De Geer, 1775)			species
A0105	PreservedSpecimen	Percy et al.	1	adult	sweep net	2015-04-30	Site 20	Poland	95	105	51.775039	21.1971	WGS84	Canty, Roy	2016	Isochnus sequensi (Stierlin, 1894)			species
A0106	PreservedSpecimen	Percy et al.	1	adult	sweep net	2015-04-30	Site 20	Poland	95	105	51.775039	21.1971	WGS84	Canty, Roy	2016	Phyllobius glaucus (Scopoli, 1763)			species
A0107	PreservedSpecimen	Percy et al.	1	adult	sweep net	2015-04-30	Site 20	Poland	95	105	51.775039	21.1971	WGS84	Canty, Roy	2016	Ellescus scanius (Paykull, 1792)	cf. scanius		species
A0108	PreservedSpecimen	Percy et al.	1	adult	sweep net	2015-04-30	Site 20	Poland	95	105	51.775039	21.1971	WGS84	Canty, Roy	2016	Polydrusus picus (Fabricius, 1792)			species
A0109	PreservedSpecimen	Percy et al.	1	adult	sweep net	2015-04-30	Site 20	Poland	95	105	51.775039	21.1971	WGS84	Canty, Roy	2016	Dorytomus salicis Walton, 1851	cf. salicis		species
A0110	PreservedSpecimen	Percy et al.	1	adult	sweep net	2015-04-30	Site 20	Poland	95	105	51.775039	21.1971	WGS84	Canty, Roy	2016	Anthribus nebulosus Forster, 1770			species
A0111	PreservedSpecimen	Percy et al.	13	adult	sweep net	2015-06-11	Site 20a	Poland	95	105	51.775039	21.1971	WGS84	Canty, Roy	2016	Rhamphus pulicarius (Herbst, 1795)			species
A0112	PreservedSpecimen	Percy et al.	2	adult	sweep net	2015-06-11	Site 20a	Poland	95	105	51.775039	21.1971	WGS84	Canty, Roy	2016	Archarius crux (Fabricius, 1776)			species
A0113	PreservedSpecimen	Percy et al.	2	adult	sweep net	2015-06-11	Site 20a	Poland	95	105	51.775039	21.1971	WGS84	Canty, Roy	2016	Temnocerus tomentosus (Gyllenhal, 1839)			species
A0114	PreservedSpecimen	Percy et al.	2	adult	sweep net	2015-06-11	Site 20a	Poland	95	105	51.775039	21.1971	WGS84	Canty, Roy	2016	Polydrusus flavipes (De Geer, 1775)			species
A0115	PreservedSpecimen	Percy et al.	10	adult	sweep net	2015-06-11	Site 20a	Poland	95	105	51.775039	21.1971	WGS84	Canty, Roy	2016	Isochnus sequensi (Stierlin, 1894)			species
A0116	PreservedSpecimen	Percy et al.	3	adult	sweep net	2015-06-11	Site 20a	Poland	95	105	51.775039	21.1971	WGS84	Canty, Roy	2016	Dorytomus taeniatus (Fabricius, 1781)			species
A0117	PreservedSpecimen	Percy et al.	6	adult	sweep net	2015-06-11	Site 20a	Poland	95	105	51.775039	21.1971	WGS84	Canty, Roy	2016	Polydrusus picus (Fabricius, 1792)			species
A0118	PreservedSpecimen	Percy et al.	3	adult	sweep net	2015-06-11	Site 20a	Poland	95	105	51.775039	21.1971	WGS84	Canty, Roy	2016	Dorytomus dejeani Faust, 1882	cf. dejeani		species
A0119	PreservedSpecimen	Percy et al.	1	adult	sweep net	2015-06-11	Site 20a	Poland	95	105	51.775039	21.1971	WGS84	Canty, Roy	2016	Polydrusus impar Des Gozis, 1882			species
A0120	PreservedSpecimen	Percy et al.	3	adult	sweep net	2015-06-11	Site 20a	Poland	95	105	51.775039	21.1971	WGS84	Canty, Roy	2016	Phyllobius viridiaeris (Laicharting, 1781)			species
A0121	PreservedSpecimen	Percy et al.	1	adult	sweep net	2015-06-11	Site 20a	Poland	95	105	51.775039	21.1971	WGS84	Canty, Roy	2016	Dorytomus tortrix (Linnaeus, 1761)	cf. tortrix		species
A0122	PreservedSpecimen	Percy et al.	1	adult	sweep net	2015-06-12	Site 21	Poland	90	100	52.69398	21.8529	WGS84	Canty, Roy	2016	Phyllobius maculicornis Germar, 1824			species
A0123	PreservedSpecimen	Percy et al.	2	adult	sweep net	2015-06-12	Site 21	Poland	90	100	52.69398	21.8529	WGS84	Canty, Roy	2016	Melanapion minimum (Herbst, 1797)			species
A0124	PreservedSpecimen	Percy et al.	3	adult	sweep net	2015-06-12	Site 21	Poland	90	100	52.69398	21.8529	WGS84	Canty, Roy	2016	Rhamphus pulicarius (Herbst, 1795)			species
A0125	PreservedSpecimen	Percy et al.	2	adult	sweep net	2015-06-12	Site 21	Poland	90	100	52.69398	21.8529	WGS84	Canty, Roy	2016	Archarius crux (Fabricius, 1776)			species
A0126	PreservedSpecimen	Percy et al.	73	adult	sweep net	2015-06-12	Site 21	Poland	90	100	52.69398	21.8529	WGS84	Canty, Roy	2016	Polydrusus flavipes (De Geer, 1775)			species
A0127	PreservedSpecimen	Percy et al.	4	adult	sweep net	2015-06-12	Site 21	Poland	90	100	52.69398	21.8529	WGS84	Canty, Roy	2016	Isochnus sequensi (Stierlin, 1894)			species
A0128	PreservedSpecimen	Percy et al.	1	adult	sweep net	2015-06-12	Site 21	Poland	90	100	52.69398	21.8529	WGS84	Canty, Roy	2016	Polydrusus pilosus (Gredler, 1866)	cf. pilosus		species
A0129	PreservedSpecimen	Percy et al.	1	adult	sweep net	2015-06-12	Site 21	Poland	90	100	52.69398	21.8529	WGS84	Canty, Roy	2016	Phyllobius arborator (Herbst, 1797)			species
A0130	PreservedSpecimen	Percy et al.	1	adult	sweep net	2015-06-12	Site 21	Poland	90	100	52.69398	21.8529	WGS84	Canty, Roy	2016	Dorytomas rufatus (Bedel, 1888)			species
A0131	PreservedSpecimen	Percy et al.	5	adult	sweep net	2015-06-12	Site 21	Poland	90	100	52.69398	21.8529	WGS84	Canty, Roy	2016	Chlorophanus viridis (Linnaeus, 1758)			species
A0132	PreservedSpecimen	Percy et al.	1	adult	sweep net	2015-06-12	Site 21	Poland	90	100	52.69398	21.8529	WGS84	Canty, Roy	2016	Dorytomus melanophthalmus (Paykull, 1792)	cf. melanophthalmus		species
A0133	PreservedSpecimen	Percy et al.	1	adult	sweep net	2015-06-12	Site 22	Poland	120	130	53.55483	22.30299	WGS84	Canty, Roy	2016	Rhamphus pulicarius (Herbst, 1795)			species
A0134	PreservedSpecimen	Percy et al.	3	adult	sweep net	2015-06-12	Site 22	Poland	120	130	53.55483	22.30299	WGS84	Canty, Roy	2016	Isochnus sequensi (Stierlin, 1894)			species
A0135	PreservedSpecimen	Percy et al.	1	adult	sweep net	2015-06-12	Site 22	Poland	120	130	53.55483	22.30299	WGS84	Canty, Roy	2016	Phyllobius arborator (Herbst, 1797)			species
A0136	PreservedSpecimen	Percy et al.	1	adult	sweep net	2015-06-13	Site 23	Poland	135	145	54.06943	23.11745	WGS84	Canty, Roy	2016	Tachyerges stigma Germar, 1821			species
A0137	PreservedSpecimen	Percy et al.	1	adult	sweep net	2015-06-13	Site 23	Poland	135	145	54.06943	23.11745	WGS84	Canty, Roy	2016	Rhamphus pulicarius (Herbst, 1795)			species
A0138	PreservedSpecimen	Percy et al.	2	adult	sweep net	2015-06-13	Site 23	Poland	135	145	54.06943	23.11745	WGS84	Canty, Roy	2016	Temnocerus tomentosus (Gyllenhal, 1839)			species
A0139	PreservedSpecimen	Percy et al.	3	adult	sweep net	2015-06-13	Site 23	Poland	135	145	54.06943	23.11745	WGS84	Canty, Roy	2016	Oxystoma	sp.	genus
A0140	PreservedSpecimen	Percy et al.	2	adult	sweep net	2015-06-13	Site 24	Lithuania	25	35	54.92583	23.7742	WGS84	Canty, Roy	2016	Phyllobius maculicornis Germar, 1824			species
A0141	PreservedSpecimen	Percy et al.	1	adult	sweep net	2015-06-13	Site 24	Lithuania	25	35	54.92583	23.7742	WGS84	Canty, Roy	2016	Rhamphus pulicarius (Herbst, 1795)			species
A0142	PreservedSpecimen	Percy et al.	1	adult	sweep net	2015-06-13	Site 24	Lithuania	25	35	54.92583	23.7742	WGS84	Canty, Roy	2016	Byctiscus betulae (Linnaeus, 1758)			species
A0143	PreservedSpecimen	Percy et al.	2	adult	sweep net	2015-06-13	Site 25	Lithuania	55	65	55.79557	24.56678	WGS84	Canty, Roy	2016	Archarius salicivorus (Paykull, 1792)			species
A0144	PreservedSpecimen	Percy et al.	1	adult	sweep net	2015-06-13	Site 25	Lithuania	55	65	55.79557	24.56678	WGS84	Canty, Roy	2016	Tachyerges pseudostigma (Tempère, 1982)			species
A0145	PreservedSpecimen	Percy et al.	4	adult	sweep net	2015-06-14	Site 26	Latvia	20	30	56.71141	24.25162	WGS84	Canty, Roy	2016	Phyllobius maculicornis Germar, 1824			species
A0146	PreservedSpecimen	Percy et al.	1	adult	sweep net	2015-06-14	Site 26	Latvia	20	30	56.71141	24.25162	WGS84	Canty, Roy	2016	Melanapion minimum (Herbst, 1797)			species
A0147	PreservedSpecimen	Percy et al.	1	adult	sweep net	2015-06-14	Site 26	Latvia	20	30	56.71141	24.25162	WGS84	Canty, Roy	2016	Tachyerges pseudostigma (Tempère, 1982)			species
A0148	PreservedSpecimen	Percy et al.	1	adult	sweep net	2015-06-14	Site 26	Latvia	20	30	56.71141	24.25162	WGS84	Canty, Roy	2016	Phyllobius viridicollis (Fabricius, 1801)			species
A0149	PreservedSpecimen	Percy et al.	2	adult	sweep net	2015-06-14	Site 27	Latvia	5	10	57.74963	24.4023	WGS84	Canty, Roy	2016	Acalyptus carpini Fabricius, 1792			species
A0150	PreservedSpecimen	Percy et al.	1	adult	sweep net	2015-06-14	Site 27	Latvia	5	10	57.74963	24.4023	WGS84	Canty, Roy	2016	Tachyerges stigma Germar, 1821			species
A0151	PreservedSpecimen	Percy et al.	17	adult	sweep net	2015-06-14	Site 27	Latvia	5	10	57.74963	24.4023	WGS84	Canty, Roy	2016	Phyllobius maculicornis Germar, 1824			species
A0152	PreservedSpecimen	Percy et al.	1	adult	sweep net	2015-06-14	Site 27	Latvia	5	10	57.74963	24.4023	WGS84	Canty, Roy	2016	Archarius salicivorus (Paykull, 1792)			species
A0153	PreservedSpecimen	Percy et al.	1	adult	sweep net	2015-06-14	Site 27	Latvia	5	10	57.74963	24.4023	WGS84	Canty, Roy	2016	Rhamphus pulicarius (Herbst, 1795)			species
A0154	PreservedSpecimen	Percy et al.	2	adult	sweep net	2015-06-14	Site 27	Latvia	5	10	57.74963	24.4023	WGS84	Canty, Roy	2016	Archarius crux (Fabricius, 1776)			species
A0155	PreservedSpecimen	Percy et al.	1	adult	sweep net	2015-06-14	Site 27	Latvia	5	10	57.74963	24.4023	WGS84	Canty, Roy	2016	Phyllobius glaucus (Scopoli, 1763)			species
A0156	PreservedSpecimen	Percy et al.	1	adult	sweep net	2015-06-14	Site 27	Latvia	5	10	57.74963	24.4023	WGS84	Canty, Roy	2016	Isochnus angustifrons (West, 1916)	cf. angustifrons		species
A0157	PreservedSpecimen	Percy et al.	1	adult	sweep net	2015-06-14	Site 27	Latvia	5	10	57.74963	24.4023	WGS84	Canty, Roy	2016	Phyllobius viridicollis (Fabricius, 1801)			species
A0158	PreservedSpecimen	Percy et al.	1	adult	sweep net	2015-06-14	Site 27	Latvia	5	10	57.74963	24.4023	WGS84	Canty, Roy	2016	Protapion fulvipes (Geoffroy in Fourcroy, 1785)	cf. fulvipes		species
A0159	PreservedSpecimen	Percy et al.	1	adult	sweep net	2015-06-14	Site 27	Latvia	5	10	57.74963	24.4023	WGS84	Canty, Roy	2016	Phyllobius pomaceus (Gyllenhal, 1834)	cf. pomaceus		species
A0160	PreservedSpecimen	Percy et al.	2	adult	sweep net	2015-06-15	Site 28	Estonia	15	25	58.42257	24.44063	WGS84	Canty, Roy	2016	Acalyptus carpini Fabricius, 1792			species
A0161	PreservedSpecimen	Percy et al.	6	adult	sweep net	2015-06-15	Site 28	Estonia	15	25	58.42257	24.44063	WGS84	Canty, Roy	2016	Phyllobius maculicornis Germar, 1824			species
A0162	PreservedSpecimen	Percy et al.	4	adult	sweep net	2015-06-15	Site 28	Estonia	15	25	58.42257	24.44063	WGS84	Canty, Roy	2016	Melanapion minimum (Herbst, 1797)			species
A0163	PreservedSpecimen	Percy et al.	1	adult	sweep net	2015-06-15	Site 28	Estonia	15	25	58.42257	24.44063	WGS84	Canty, Roy	2016	Phyllobius pyri (Linnaeus, 1758)	cf. pyri		species
A0164	PreservedSpecimen	Percy et al.	1	adult	sweep net	2015-06-15	Site 28	Estonia	15	25	58.42257	24.44063	WGS84	Canty, Roy	2016	Isochnus foliorum (Müller, 1764)			species
A0165	PreservedSpecimen	Percy et al.	8	adult	sweep net	2015-06-15	Site 28	Estonia	15	25	58.42257	24.44063	WGS84	Canty, Roy	2016	Rhamphus pulicarius (Herbst, 1795)			species
A0166	PreservedSpecimen	Percy et al.	2	adult	sweep net	2015-06-15	Site 28	Estonia	15	25	58.42257	24.44063	WGS84	Canty, Roy	2016	Temnocerus tomentosus (Gyllenhal, 1839)			species
A0167	PreservedSpecimen	Percy et al.	1	adult	sweep net	2015-06-15	Site 28	Estonia	15	25	58.42257	24.44063	WGS84	Canty, Roy	2016	Tachyerges salicis (Linnaeus, 1758)			species
A0168	PreservedSpecimen	Percy et al.	1	adult	sweep net	2015-06-15	Site 28	Estonia	15	25	58.42257	24.44063	WGS84	Canty, Roy	2016	Polydrusus flavipes (De Geer, 1775)			species
A0169	PreservedSpecimen	Percy et al.	1	adult	sweep net	2015-06-15	Site 28	Estonia	15	25	58.42257	24.44063	WGS84	Canty, Roy	2016	Protapion ruficroides (Dieckmann, 1973)	cf. ruficroides		species
A0170	PreservedSpecimen	Percy et al.	1	adult	sweep net	2015-06-15	Site 29	Estonia	45	55	59.40289	24.93577	WGS84	Canty, Roy	2016	Phyllobius maculicornis Germar, 1824			species
A0171	PreservedSpecimen	Percy et al.	1	adult	sweep net	2015-06-15	Site 29	Estonia	45	55	59.40289	24.93577	WGS84	Canty, Roy	2016	Isochnus foliorum (Müller, 1764)			species
A0172	PreservedSpecimen	Percy et al.	1	adult	sweep net	2015-06-15	Site 29	Estonia	45	55	59.40289	24.93577	WGS84	Canty, Roy	2016	Tachyerges pseudostigma (Tempère, 1982)			species
A0173	PreservedSpecimen	Percy et al.	1	adult	sweep net	2015-06-15	Site 29	Estonia	45	55	59.40289	24.93577	WGS84	Canty, Roy	2016	Tachyerges salicis (Linnaeus, 1758)			species
A0174	PreservedSpecimen	Percy et al.	2	adult	sweep net	2015-06-16	Site 30	Finland	30	40	60.27299	24.65843	WGS84	Canty, Roy	2016	Tachyerges stigma Germar, 1821			species
A0175	PreservedSpecimen	Percy et al.	1	adult	sweep net	2015-06-16	Site 30	Finland	30	40	60.27299	24.65843	WGS84	Canty, Roy	2016	Phyllobius pyri (Linnaeus, 1758)	cf. pyri		species
A0176	PreservedSpecimen	Percy et al.	1	adult	sweep net	2015-06-16	Site 30	Finland	30	40	60.27299	24.65843	WGS84	Canty, Roy	2016	Isochnus foliorum (Müller, 1764)			species
A0177	PreservedSpecimen	Percy et al.	1	adult	sweep net	2015-06-16	Site 30	Finland	30	40	60.27299	24.65843	WGS84	Canty, Roy	2016	Tachyerges decoratus (Germar, 1821)			species
A0178	PreservedSpecimen	Percy et al.	1	adult	sweep net	2015-06-16	Site 30	Finland	30	40	60.27299	24.65843	WGS84	Canty, Roy	2016	Phyllobius argentatus (Linnaeus, 1758)			species
A0179	PreservedSpecimen	Percy et al.	1	adult	sweep net	2015-06-16	Site 30	Finland	30	40	60.27299	24.65843	WGS84	Canty, Roy	2016	Eutrichapion punctigerum (Paykull, 1792)	cf. punctigerum		species
A0180	PreservedSpecimen	Percy et al.	1	adult	sweep net	2015-06-16	Site 31	Finland	80	90	61.09965	25.6282	WGS84	Canty, Roy	2016	Phyllobius oblongus (Linnaeus, 1758)			species
A0181	PreservedSpecimen	Percy et al.	2	adult	sweep net	2015-06-16	Site 31	Finland	80	90	61.09965	25.6282	WGS84	Canty, Roy	2016	Polydrusus flavipes (De Geer, 1775)			species
A0182	PreservedSpecimen	Percy et al.	1	adult	sweep net	2015-06-17	Site 32	Finland	170	180	62.04962	26.12369	WGS84	Canty, Roy	2016	Acalyptus carpini Fabricius, 1792			species
A0183	PreservedSpecimen	Percy et al.	2	adult	sweep net	2015-06-17	Site 32	Finland	170	180	62.04962	26.12369	WGS84	Canty, Roy	2016	Tachyerges stigma Germar, 1821			species
A0184	PreservedSpecimen	Percy et al.	2	adult	sweep net	2015-06-17	Site 32	Finland	170	180	62.04962	26.12369	WGS84	Canty, Roy	2016	Tachyerges salicis (Linnaeus, 1758)			species
A0185	PreservedSpecimen	Percy et al.	1	adult	sweep net	2015-06-17	Site 32	Finland	170	180	62.04962	26.12369	WGS84	Canty, Roy	2016	Phyllobius argentatus (Linnaeus, 1758)			species
A0186	PreservedSpecimen	Percy et al.	1	adult	sweep net	2015-06-17	Site 32	Finland	170	180	62.04962	26.12369	WGS84	Canty, Roy	2016	Orchestes testaceus (Müller, O.F., 1776)			species
A0187	PreservedSpecimen	Percy et al.	8	adult	sweep net	2015-06-17	Site 33	Finland	135	145	63.01589	25.80457	WGS84	Canty, Roy	2016	Tachyerges stigma Germar, 1821			species
A0188	PreservedSpecimen	Percy et al.	2	adult	sweep net	2015-06-17	Site 33	Finland	135	145	63.01589	25.80457	WGS84	Canty, Roy	2016	Temnocerus tomentosus (Gyllenhal, 1839)			species
A0189	PreservedSpecimen	Percy et al.	1	adult	sweep net	2015-06-17	Site 33	Finland	135	145	63.01589	25.80457	WGS84	Canty, Roy	2016	Ellescus bipunctatus (Linnaeus, 1758)			species
A0190	PreservedSpecimen	Percy et al.	1	adult	sweep net	2015-06-17	Site 33	Finland	135	145	63.01589	25.80457	WGS84	Canty, Roy	2016	Scolytinae	sp.	subfamily
A0191	PreservedSpecimen	Percy et al.	1	adult	sweep net	2015-06-17	Site 34	Finland	85	95	64.05074	25.52664	WGS84	Canty, Roy	2016	Tachyerges stigma Germar, 1821			species
A0192	PreservedSpecimen	Percy et al.	1	adult	sweep net	2015-06-17	Site 34	Finland	85	95	64.05074	25.52664	WGS84	Canty, Roy	2016	Sitona lineatus (Linnaeus, 1758)	cf. lineatus		species
A0193	PreservedSpecimen	Percy et al.	1	adult	sweep net	2015-06-18	Site 35	Finland	55	65	64.61287	25.53805	WGS84	Canty, Roy	2016	Tachyerges stigma Germar, 1821			species
A0194	PreservedSpecimen	Percy et al.	1	adult	sweep net	2015-06-18	Site 35	Finland	55	65	64.61287	25.53805	WGS84	Canty, Roy	2016	Phyllobius maculicornis Germar, 1824			species
A0195	PreservedSpecimen	Percy et al.	2	adult	sweep net	2015-06-18	Site 35	Finland	55	65	64.61287	25.53805	WGS84	Canty, Roy	2016	Phyllobius pomaceus (Gyllenhal, 1834)	cf. pomaceus		species
A0196	PreservedSpecimen	Percy et al.	1	adult	sweep net	2015-06-18	Site 35	Finland	55	65	64.61287	25.53805	WGS84	Canty, Roy	2016	Polydrusus ruficornis (Bonsdorff, 1785)			species
A0197	PreservedSpecimen	Percy et al.	1	adult	sweep net	2015-06-18	Site 36	Finland	0	5	65.32835	25.29175	WGS84	Canty, Roy	2016	Phyllobius maculicornis Germar, 1824			species
A0198	PreservedSpecimen	Percy et al.	1	adult	sweep net	2015-06-18	Site 36	Finland	0	5	65.32835	25.29175	WGS84	Canty, Roy	2016	Phyllobius pyri (Linnaeus, 1758)	cf. pyri		species
A0199	PreservedSpecimen	Percy et al.	2	adult	sweep net	2015-06-18	Site 36	Finland	0	5	65.32835	25.29175	WGS84	Canty, Roy	2016	Isochnus foliorum (Müller, 1764)			species
A0200	PreservedSpecimen	Percy et al.	1	adult	sweep net	2015-06-18	Site 36	Finland	0	5	65.32835	25.29175	WGS84	Canty, Roy	2016	Temnocerus tomentosus (Gyllenhal, 1839)			species
A0201	PreservedSpecimen	Percy et al.	1	adult	sweep net	2015-06-18	Site 36	Finland	0	5	65.32835	25.29175	WGS84	Canty, Roy	2016	Polydrusus pilosus (Gredler, 1866)	cf. pilosus		species
A0202	PreservedSpecimen	Percy et al.	1	adult	sweep net	2015-06-18	Site 36	Finland	0	5	65.32835	25.29175	WGS84	Canty, Roy	2016	Hylobius abietis (Linnaeus, 1758)			species
A0203	PreservedSpecimen	Percy et al.	1	adult	sweep net	2015-06-18	Site 36	Finland	0	5	65.32835	25.29175	WGS84	Canty, Roy	2016	Neliocarus nebulosus (Stephens, 1831)			species
A0204	PreservedSpecimen	Percy et al.	1	adult	sweep net	2015-06-18	Site 36	Finland	0	5	65.32835	25.29175	WGS84	Canty, Roy	2016	Magdalis phlegmatica (Herbst, 1797)			species
A0205	PreservedSpecimen	Percy et al.	4	adult	sweep net	2015-06-19	Site 37	Finland	45	55	66.24947	23.8945	WGS84	Canty, Roy	2016	Acalyptus carpini Fabricius, 1792			species
A0206	PreservedSpecimen	Percy et al.	3	adult	sweep net	2015-06-19	Site 37	Finland	45	55	66.24947	23.8945	WGS84	Canty, Roy	2016	Tachyerges stigma Germar, 1821			species
A0207	PreservedSpecimen	Percy et al.	3	adult	sweep net	2015-06-19	Site 37	Finland	45	55	66.24947	23.8945	WGS84	Canty, Roy	2016	Isochnus foliorum (Müller, 1764)			species
A0208	PreservedSpecimen	Percy et al.	2	adult	sweep net	2015-06-19	Site 37	Finland	45	55	66.24947	23.8945	WGS84	Canty, Roy	2016	Tachyerges pseudostigma (Tempère, 1982)			species
A0209	PreservedSpecimen	Percy et al.	2	adult	sweep net	2015-06-19	Site 37	Finland	45	55	66.24947	23.8945	WGS84	Canty, Roy	2016	Tachyerges salicis (Linnaeus, 1758)			species
A0210	PreservedSpecimen	Percy et al.	2	adult	sweep net	2015-06-19	Site 37	Finland	45	55	66.24947	23.8945	WGS84	Canty, Roy	2016	Ellescus bipunctatus (Linnaeus, 1758)			species
A0211	PreservedSpecimen	Percy et al.	1	adult	sweep net	2015-06-19	Site 37	Finland	45	55	66.24947	23.8945	WGS84	Canty, Roy	2016	Tachyerges decoratus (Germar, 1821)			species
A0212	PreservedSpecimen	Percy et al.	1	adult	sweep net	2015-06-19	Site 37	Finland	45	55	66.24947	23.8945	WGS84	Canty, Roy	2016	Oxystoma	sp.	genus
A0213	PreservedSpecimen	Percy et al.	1	adult	sweep net	2015-06-19	Site 37	Finland	45	55	66.24947	23.8945	WGS84	Canty, Roy	2016	Ellescus infirmus (Herbst, 1792)			species
A0214	PreservedSpecimen	Percy et al.	2	adult	sweep net	2015-06-19	Site 38	Finland	155	165	67.21253	24.12629	WGS84	Canty, Roy	2016	Acalyptus carpini Fabricius, 1792			species
A0215	PreservedSpecimen	Percy et al.	1	adult	sweep net	2015-06-19	Site 38	Finland	155	165	67.21253	24.12629	WGS84	Canty, Roy	2016	Tachyerges stigma Germar, 1821			species
A0216	PreservedSpecimen	Percy et al.	2	adult	sweep net	2015-06-19	Site 38	Finland	155	165	67.21253	24.12629	WGS84	Canty, Roy	2016	Isochnus foliorum (Müller, 1764)			species
A0217	PreservedSpecimen	Percy et al.	3	adult	sweep net	2015-06-19	Site 38	Finland	155	165	67.21253	24.12629	WGS84	Canty, Roy	2016	Dorytomus taeniatus (Fabricius, 1781)			species
A0218	PreservedSpecimen	Percy et al.	1	adult	sweep net	2015-06-19	Site 39	Finland	230	240	67.91183	23.63411	WGS84	Canty, Roy	2016	Tachyerges salicis (Linnaeus, 1758)			species
A0219	PreservedSpecimen	Percy et al.	3	adult	sweep net	2015-06-19	Site 39	Finland	230	240	67.91183	23.63411	WGS84	Canty, Roy	2016	Isochnus angustifrons (West, 1916)	cf. angustifrons		species
A0220	PreservedSpecimen	Percy et al.	11	adult	sweep net	2015-06-19	Site 39	Finland	230	240	67.91183	23.63411	WGS84	Canty, Roy	2016	Dorytomus salicinus (Gyllenhal, 1827)	cf. salicinus		species
A0221	PreservedSpecimen	Percy et al.	7	adult	sweep net	2015-06-19	Site 39	Finland	230	240	67.91183	23.63411	WGS84	Canty, Roy	2016	Isochnus flagellum (Ericson, 1902)			species
A0222	PreservedSpecimen	Percy et al.	1	adult	sweep net	2015-06-19	Site 39	Finland	230	240	67.91183	23.63411	WGS84	Canty, Roy	2016	Coeliodes rubicundus (Herbst, 1795)	cf. rubicundus		species
A0223	PreservedSpecimen	Percy et al.	1	adult	sweep net	2015-06-20	Site 40	Norway	370	380	68.8138	23.26658	WGS84	Canty, Roy	2016	Ellescus bipunctatus (Linnaeus, 1758)			species
A0224	PreservedSpecimen	Percy et al.	5	adult	sweep net	2015-06-20	Site 41	Norway	285	295	69.72487	23.40581	WGS84	Canty, Roy	2016	Isochnus foliorum (Müller, 1764)			species
A0225	PreservedSpecimen	Percy et al.	1	adult	sweep net	2015-06-20	Site 41	Norway	285	295	69.72487	23.40581	WGS84	Canty, Roy	2016	Dorytomus affinis (Paykull, 1800)	cf. affinis		species
A0226	PreservedSpecimen	Percy et al.	25	adult	sweep net	2015-06-21	Site 42	Norway	65	75	70.65234	23.66583	WGS84	Canty, Roy	2016	Isochnus foliorum (Müller, 1764)			species
A0227	PreservedSpecimen	Percy et al.	1	adult	sweep net	2015-06-21	Site 42	Norway	65	75	70.65234	23.66583	WGS84	Canty, Roy	2016	Perapion	sp.	genus
